# Supplementary material for: RON (MST1R) and HGFL (MST1) Co-Overexpression Supports Breast Tumorigenesis through Autocrine and Paracrine Cellular Crosstalk
Source: Cancers (Basel). 2022 May 19;14(10):2493. doi: 10.3390/cancers14102493 (PMC9140067; doi:10.3390/cancers14102493)
Supplement: Supplementary file 1 [file cancers-14-02493-s001.zip]

Archive with 1 entries (1 files):
- cancers-1692071-supplementary.pdf
